# Supplementary material for: Cognitive science theory-driven pharmacology elucidates the neurobiological basis of perception-motor integration
Source: Commun Biol. 2022 Sep 6;5:919. doi: 10.1038/s42003-022-03864-1 (PMC9448745; doi:10.1038/s42003-022-03864-1)
Supplement: Supplementary file 3 — Supplementary Data 1 [file 42003_2022_3864_MOESM3_ESM.xlsx]

## Sheet: behavioralData
Cognitive science theory-driven pharmacology elucidates the neurobiological basis of perception-motor integration
Elena Eggert, Astrid Prochnow, Veit Roessner, Christian Frings, Alexander Münchau, Moritz Mückschel, Christian Beste
Supplementary Data 1
The source data behind Figure 1, Supplementary Figure 1, and Supplementary Figure 2
		source data behind Figure 1				source data behind Supplementary Figure 1				source data behind Supplementary Figure 2
ID	Group	PlacNOGO_noEF_false_alarm_p	PlacNOGO_EF_false_alarm_p	MPHNOGO_noEF_false_alarm_p	MPHNOGO_EF_false_alarm_p	PlacGO_noEF_hits_p	PlacGO_EF_hits_p	MPHGO_noEF_hits_p	MPHGO_EF_hits_p	PlacGO_noEF_hits_RT	PlacGO_EF_hits_RT	MPHGO_noEF_hits_RT	MPHGO_EF_hits_RT
16XD	0	0	0.18452	0	0.18452	0.9949	0.99745	1	1	471.833	479.288	434.187	448.984
1H93	0	0.0119	0.35119	0	0.31548	0.9949	0.9949	1	0.99745	423.382	459.582	390.031	429.72
1KZV	1	0.03571	0.33333	0.0119	0.21429	1	0.9949	1	0.97959	445.594	469.247	511.078	549.24
1QYR	1	0.02381	0.31548	0	0.27381	0.9949	0.98469	1	0.98469	410.73	415.954	447.283	460.717
1TPQ	0	0.0119	0.19048	0.0119	0.25595	0.98469	0.96429	1	0.9949	512.42	533.557	428.667	439.061
1W4D	1	0	0.48214	0.0119	0.33929	1	0.99235	0.97959	0.95663	414.478	431.442	417.166	453.381
2VQK	0	0	0.45833	0	0.38095	0.9898	1	1	0.99745	438.299	395.771	414.537	400.249
3KCC	0	0	0.34524	0	0.14881	0.9898	0.98724	0.87755	0.8699	456.319	488.337	436.331	466.574
3KLC	1	0.07143	0.75595	0.0119	0.59524	0.9898	0.97959	0.9898	0.97959	383.899	380.009	388.327	403.974
3MRG	0	0	0.14881	0	0.10119	0.97959	0.97704	0.9898	0.99235	551.916	564.873	502.471	520.876
3PP3	0	0	0.32143	0.0119	0.39286	0.97959	0.95918	0.9949	0.98214	485.355	542.931	437.227	468.648
3T1R	1	0	0.06548	0	0.04762	1	0.99745	1	0.9898	468.872	485.837	619.063	624.422
44AM	1	0.03614	0.51786	0.0119	0.5119	0.97449	0.96429	1	1	395.97	420.327	394.426	420.549
4N9W	0	0.0119	0.29762	0.0119	0.2381	0.9949	0.99235	1	1	495.442	467.37	414.401	424.929
5FR7	0	0.05952	0.57143	0.04762	0.39881	0.9949	0.99745	1	1	411.038	399.25	407.159	393.175
5KT4	0	0.09524	0.78571	0.0119	0.54762	0.9641	0.95918	0.9949	0.97194	362.487	365.957	369.4	374.371
614T	0	0	0.32143	0	0.29167	0.9949	0.9898	0.9949	0.99745	448.957	461.51	407.628	425.437
6VBK	0	0.02381	0.32738	0.02381	0.29167	1	0.99233	1	1	414.668	438.431	399.899	419.534
78XH	1	0.03571	0.50595	0.02381	0.48214	0.9949	0.97959	0.95408	0.96173	381.828	386.743	397.76	382.287
7D1V	0	0.0119	0.08383	0	0.09524	1	0.97449	1	0.99745	503.312	553.784	427.665	456.582
7HCF	0	0.0119	0.54762	0.02381	0.29762	0.96939	0.95153	1	0.9898	388.631	401.771	390.436	431.96
7ZSZ	1	0.04762	0.57738	0.03571	0.44643	0.9949	0.9949	1	0.99745	376.79	387.991	388.776	393.445
8G3F	1	0.10714	0.83333	0	0.75595	0.9949	0.9949	0.98469	0.97704	362.272	350.244	413.793	401.928
8M1K	1	0	0.39286	0.0119	0.25595	0.9949	0.99745	1	1	371.413	380.667	386.89	397.71
8M8W	1	0.0119	0.375	0	0.27976	0.97449	0.97954	0.97449	0.9898	482.999	470.541	506.181	489.454
8RMT	0	0	0.39881	0	0.13095	1	0.9898	1	0.99745	436.881	468.349	440.469	461.627
9LF7	0	0.02381	0.50595	0	0.22024	0.9898	0.98214	1	0.9949	396.81	423.169	391.563	419.026
9MHH	0	0	0.13095	0	0.10714	1	0.9949	1	1	424.62	441.629	380.8	394.214
A62K	1	0	0.23214	0	0.17262	1	0.9949	1	0.9949	446.642	442.069	488.96	471.677
BB5S	1	0.03571	0.58333	0	0.4881	0.99487	0.9898	1	0.9949	371.804	383.206	374.478	379.15
BB86	0	0	0.15476	0.0119	0.22024	1	0.99745	1	1	482.74	468.753	393.717	409.943
CDNS	0	0.10714	0.59524	0.05952	0.63095	1	0.94388	0.9949	0.96429	347.408	387.832	356.844	389.423
CR99	0	0.04762	0.57738	0	0.54167	1	0.97704	1	1	420.311	424.465	380.274	400.684
CT2Q	1	0.02381	0.34524	0	0.33929	0.96939	0.93878	1	0.99745	476.65	512.08	478.478	475.816
CZTX	0	0	0.39881	0	0.25595	0.98469	0.9898	1	0.99745	508.588	459.297	474.273	447.109
D4S6	0	0.0119	0.39286	0.0119	0.21429	0.97959	0.9898	0.9949	1	447.191	480.27	391.408	398.885
D55P	1	0.02381	0.25595	0	0.2619	0.98469	0.98214	0.9949	0.99745	486.918	524.228	444.31	477.851
DNP8	0	0	0.24405	0	0.1369	1	0.97704	1	1	416.413	480.945	423.012	470.064
FM46	0	0.05952	0.52381	0.07143	0.5	1	0.98469	1	0.98724	459.502	460.434	427.778	425.426
GKGF	1	0.0119	0.45833	0.0119	0.41667	1	1	1	0.9949	412.989	405.555	445.741	431.899
GVLZ	1	0.05952	0.47024	0	0.41667	1	0.9949	1	0.9949	399.736	426.024	430.006	435.18
H88F	1	0.0119	0.2381	0	0.27976	0.97436	0.95153	0.9949	0.97449	470.82	491.094	457.283	458.954
H8WV	1	0.10714	0.625	0	0.55357	1	0.9949	0.9898	1	397.866	406.207	452.297	420.945
HH8G	1	0	0.18452	0.0119	0.18452	1	1	1	0.9949	440.734	463.107	450.371	471.646
KPVL	0	0	0.14881	0	0	0.9949	0.99235	1	1	620.967	592.736	605.585	596.78
L8EL	0	0	0.50595	0	0.64286	1	0.9949	1	0.99745	458.107	471.423	382.714	388.38
LV2U	1	0.0119	0.28571	0	0.27976	1	1	1	0.99745	397.327	407.063	411.007	428.588
MX31	1	0	0.33333	0	0.35119	1	0.9898	1	0.98469	422.449	434.261	432.055	456.48
N3XM	0	0.03571	0.24405	0.03571	0.13772	0.93367	0.90306	0.91837	0.91049	618.554	617.338	633.132	630.854
N8N7	0	0	0.39286	0	0.17857	1	0.99745	1	0.98724	420.611	438.659	419.991	455.981
NK1P	1	0.07143	0.54762	0.03571	0.44048	1	0.99235	0.9949	0.98469	407.235	428.291	432.851	447.512
NLLX	0	0	0.39286	0.0119	0.38095	1	0.9949	0.9949	0.99745	442.873	445.723	387.59	401.965
P3HG	1	0	0.1369	0	0.16071	0.9898	0.99745	1	0.99235	435.714	478.517	460.902	480.666
P6P6	1	0.0119	0.375	0	0.26786	1	0.9949	1	1	476.327	485.718	409.929	433.736
PAX7	0	0.07143	0.6131	0.05952	0.54762	1	0.98724	0.9949	0.9949	416.412	427.315	375.102	399.824
PQG9	1	0	0.32738	0.0119	0.39881	0.98469	0.98469	0.9949	0.99235	458.227	447.473	494.776	471.51
QDLS	1	0.03571	0.4881	0.0119	0.45238	0.9949	0.99745	1	0.99745	376.815	376.498	401.783	392.81
R372	1	0	0.375	0	0.27976	0.9898	0.99745	1	0.99745	389.671	408.724	394.145	421.516
RA3X	1	0	0.05357	0	0.04762	1	1	1	1	477.055	488.953	501.261	511.087
S5TK	1	0	0.49405	0	0.35119	1	0.99745	1	1	366.778	373.907	415.501	424.647
SGCX	1	0.07143	0.69048	0	0.47024	1	1	1	0.9949	379.824	382.684	425.777	431.5
SKER	0	0.03571	0.29167	0.02381	0.35119	0.9898	0.97449	1	0.99235	470.197	522.931	425.299	472.389
SKKC	0	0	0.17262	0	0.17857	0.9898	0.98469	0.9949	0.99745	496.633	514.175	471.568	477.889
SXV2	0	0.15476	0.4881	0.04762	0.33333	0.9898	0.99235	0.9898	0.98469	401.174	398.514	396.147	422.521
T637	0	0.0119	0.30952	0	0.33333	1	0.98469	0.9949	1	507.469	498.511	440.927	459.741
TBC9	0	0.0119	0.41071	0	0.39881	0.9949	0.9898	1	1	433.207	434.672	387.6	396.234
TQ64	0	0.0119	0.33929	0.02381	0.25	0.98469	0.9898	1	1	462.942	478.263	432.997	451.884
UL6N	0	0	0.30952	0.04762	0.46429	0.9949	0.99745	1	1	420.799	426.543	392.72	414.625
UTVD	0	0.02381	0.14881	0	0.03571	0.97959	0.96173	1	0.99235	604.098	619.44	592.967	598.044
UY9C	1	0	0.27976	0	0.28571	1	0.9949	0.9898	0.98469	418.047	458.739	432.876	472.151
V3PS	1	0.0119	0.22024	0	0.125	1	0.9949	1	0.99235	420.728	462.552	524.819	547.773
WEVH	1	0.02381	0.6131	0	0.31548	1	1	0.98469	0.99745	384.427	381.203	413.889	422.13
WSD2	0	0.0119	0.21429	0.0119	0.17857	0.9898	0.98469	1	0.9949	536.129	514.083	475.47	443.057
XT4X	1	0	0.45238	0	0.42262	0.9949	1	1	0.9949	405.355	406.644	394.202	396.118
YLZT	1	0.0119	0.30952	0	0.22024	0.9898	0.98214	1	0.97704	398.245	414.954	402.333	441.166
YMMZ	1	0	0.10119	0	0.1131	1	0.99745	1	0.99745	405.828	391.137	435.588	408.826
ZAHG	1	0	0.25595	0	0.3631	0.9949	0.99745	1	0.9898	472.308	445.858	442.888	410.975
ZY38	1	0.0119	0.36905	0	0.27381	1	0.9898	0.9898	0.98724	449.184	437.74	507.221	502.839

## Sheet: Legend
Cognitive science theory-driven pharmacology elucidates the neurobiological basis of perception-motor integration
Elena Eggert, Astrid Prochnow, Veit Roessner, Christian Frings, Alexander Münchau, Moritz Mückschel, Christian Beste
Supplementary Data 1
The source data behind Figure 1, Supplementary Figure 1, and Supplementary Figure 2
variable name in sheet "behavioralData"	variable and values (if applicable)
ID	Identifier (letters and numbers) for each subject (also part of the naming of the logfiles and EEG data sets)
Group	Substance Order group: 0 = Placebo-first, 1 = MPH-first
PlacNOGO_noEF_false_alarm_p	false alarm rate in the non-overlapping Nogo condition in the Placebo session
PlacNOGO_EF_false_alarm_p	false alarm rate in the overlapping Nogo condition in the Placebo session
MPHNOGO_noEF_false_alarm_p	false alarm rate in the non-overlapping Nogo condition in the MPH session
MPHNOGO_EF_false_alarm_p	false alarm rate in the overlapping Nogo condition in the MPH session
PlacGO_noEF_hits_p	hit rate in the non-overlapping Go condition in the Placebo session
PlacGO_EF_hits_p	hit rate in the overlapping Go condition in the Placebo session
MPHGO_noEF_hits_p	hit rate in the non-overlapping Go condition in the MPH session
MPHGO_EF_hits_p	hit rate in the overlapping Go condition in the MPH session
PlacGO_noEF_hits_RT	reaction time in ms in the non-overlapping Go condition in the Placebo session
PlacGO_EF_hits_RT	reaction time in ms in the overlapping Go condition in the Placebo session
MPHGO_noEF_hits_RT	reaction time in ms in the non-overlapping Go condition in the MPH session
MPHGO_EF_hits_RT	reaction time in ms in the overlapping Go condition in the MPH session
